# Supplementary material for: Gut Microbiome Modification through Dietary Intervention in Patients with Colorectal Cancer: Protocol for a Prospective, Interventional, Controlled, Randomized Clinical Trial in Patients with Scheduled Surgical Intervention for CRC
Source: J Clin Med. 2022 Jun 22;11(13):3613. doi: 10.3390/jcm11133613 (PMC9267451; doi:10.3390/jcm11133613)
Supplement: Supplementary file 1 [file jcm-11-03613-s001.zip]

Archive with 3 entries (3 files):
- Annex S1 Patient Information Sheet.pdf
- Annex S2 Spirit Checklist.pdf
- Supplementary tables.pdf
